# Supplementary material for: Breaking the PRRSV-2 Life Cycle in Porcine Alveolar Macrophages: Tylvalosin’s Multi-Stage Inhibition
Source: Vet Sci. 2025 Apr 9;12(4):348. doi: 10.3390/vetsci12040348 (PMC12031314; doi:10.3390/vetsci12040348)
Supplement: Supplementary file 1 [file vetsci-12-00348-s001.zip]

Archive with 53 entries (36 files):
- vetsci-3525268-supplementary/
- vetsci-3525268-supplementary/Original images/
- vetsci-3525268-supplementary/Original images/Antibody-specific results/
- vetsci-3525268-supplementary/Original images/Antibody-specific results/a13a50fd84913fb792f7de60e85e941.png
- vetsci-3525268-supplementary/Original images/Antibody-specific results/Actin.Tif
- vetsci-3525268-supplementary/Original images/Antibody-specific results/PRRSV-N.Tif
- vetsci-3525268-supplementary/Original images/Figure 3/
- vetsci-3525268-supplementary/Original images/Figure 3/The blot images/
- vetsci-3525268-supplementary/Original images/Figure 3/The blot images/Figure3 A.B.C UP.jpg
- vetsci-3525268-supplementary/Original images/Figure 3/The gel images/
- vetsci-3525268-supplementary/Original images/Figure 3/The gel images/Figure 3 A down/
- vetsci-3525268-supplementary/Original images/Figure 3/The gel images/Figure 3 A down/Image annotations 1.png
- vetsci-3525268-supplementary/Original images/Figure 3/The gel images/Figure 3 A down/total protein.png
- vetsci-3525268-supplementary/Original images/Figure 3/The gel images/Figure 3 A.B UP/
- vetsci-3525268-supplementary/Original images/Figure 3/The gel images/Figure 3 A.B UP/Actin Merge.Tif
- vetsci-3525268-supplementary/Original images/Figure 3/The gel images/Figure 3 A.B UP/Image annotations 1.png
- vetsci-3525268-supplementary/Original images/Figure 3/The gel images/Figure 3 A.B UP/N Merge.Tif
- vetsci-3525268-supplementary/Original images/Figure 3/The gel images/Figure 3 A.B UP/Total Merge.Tif
- vetsci-3525268-supplementary/Original images/Figure 3/The gel images/Figure 3 A.B UP/Total protein.Tif
- vetsci-3525268-supplementary/Original images/Figure 3/The gel images/Figure 3 B down/
- vetsci-3525268-supplementary/Original images/Figure 3/The gel images/Figure 3 B down/Image annotations 2.png
- vetsci-3525268-supplementary/Original images/Figure 3/The gel images/Figure 3 B down/total protein.png
- vetsci-3525268-supplementary/Original images/Figure 3/The gel images/Figure 3 C down/
- vetsci-3525268-supplementary/Original images/Figure 3/The gel images/Figure 3 C down/Actin.Tif
- vetsci-3525268-supplementary/Original images/Figure 3/The gel images/Figure 3 C down/Image annotations 3.png
- vetsci-3525268-supplementary/Original images/Figure 3/The gel images/Figure 3 C down/PRRSV-N.Tif
- vetsci-3525268-supplementary/Original images/Figure 3/The gel images/Figure 3 C UP/
- vetsci-3525268-supplementary/Original images/Figure 3/The gel images/Figure 3 C UP/Actin Merge.Tif
- vetsci-3525268-supplementary/Original images/Figure 3/The gel images/Figure 3 C UP/Image annotations 2.png
- vetsci-3525268-supplementary/Original images/Figure 3/The gel images/Figure 3 C UP/N Merge.Tif
- vetsci-3525268-supplementary/Original images/Figure 3/The gel images/Figure 3 C UP/Total Marker.Tif
- vetsci-3525268-supplementary/Original images/Figure 3/The gel images/Figure 3 C UP/Total Merge.Tif
- vetsci-3525268-supplementary/Original images/Figure 3/The gel images/Figure 3 C UP/Total protein.Tif
- vetsci-3525268-supplementary/Original images/Figure 4/
- vetsci-3525268-supplementary/Original images/Figure 4/The bolt images/
- vetsci-3525268-supplementary/Original images/Figure 4/The bolt images/Figure 4 A.B.C.D left.jpg
- vetsci-3525268-supplementary/Original images/Figure 4/The gel images/
- vetsci-3525268-supplementary/Original images/Figure 4/The gel images/Figure 4 A.B left/
- vetsci-3525268-supplementary/Original images/Figure 4/The gel images/Figure 4 A.B left/Image annotations 1.png
- vetsci-3525268-supplementary/Original images/Figure 4/The gel images/Figure 4 A.B left/tatal protein.Tif
- vetsci-3525268-supplementary/Original images/Figure 4/The gel images/Figure 4 A.B left/total marker.Tif
- vetsci-3525268-supplementary/Original images/Figure 4/The gel images/Figure 4 A.B left/total merge.Tif
- vetsci-3525268-supplementary/Original images/Figure 4/The gel images/Figure 4 A.B.C.D right/
- vetsci-3525268-supplementary/Original images/Figure 4/The gel images/Figure 4 A.B.C.D right/A. total merge.png
- vetsci-3525268-supplementary/Original images/Figure 4/The gel images/Figure 4 A.B.C.D right/B. total merge.png
- vetsci-3525268-supplementary/Original images/Figure 4/The gel images/Figure 4 A.B.C.D right/C. Total merge.png
- vetsci-3525268-supplementary/Original images/Figure 4/The gel images/Figure 4 A.B.C.D right/D. total merge.png
- vetsci-3525268-supplementary/Original images/Figure 4/The gel images/Figure 4 A.B.C.D right/Image annotations 1.png
- vetsci-3525268-supplementary/Original images/Figure 4/The gel images/Figure 4 C.D left/
- vetsci-3525268-supplementary/Original images/Figure 4/The gel images/Figure 4 C.D left/Image annotations 2.png
- vetsci-3525268-supplementary/Original images/Figure 4/The gel images/Figure 4 C.D left/tatal protein.Tif
- vetsci-3525268-supplementary/Original images/Figure 4/The gel images/Figure 4 C.D left/total marker.Tif
- vetsci-3525268-supplementary/Original images/Figure 4/The gel images/Figure 4 C.D left/total merge.Tif
